# Supplementary material for: Sustainable Membrane Technologies for Enhancing Urban Climate Resilience
Source: Membranes (Basel). 2026 Feb 19;16(2):70. doi: 10.3390/membranes16020070 (PMC12942663; doi:10.3390/membranes16020070)
Supplement: Supplementary file 1 [file membranes-16-00070-s001.zip]

Archive with 1 entries (1 files):
- membranes-4109633-supplementary.pdf
